# Supplementary material for: Altered Functional Connectivity Density in Type 2 Diabetes Mellitus with and without Mild Cognitive Impairment
Source: Brain Sci. 2023 Jan 13;13(1):144. doi: 10.3390/brainsci13010144 (PMC9856282; doi:10.3390/brainsci13010144)
Supplement: Supplementary file 1 [file brainsci-13-00144-s001.zip]

Archive with 1 entries (1 files):
- brainsci-2050183-supplementary.pdf
